# Supplementary material for: Photothermal effective CeO2NPs combined in thermosensitive hydrogels with enhanced antibacterial, antioxidant and vascularization performance to accelerate infected diabetic wound healing
Source: Regen Biomater. 2023 Sep 1;10:rbad072. doi: 10.1093/rb/rbad072 (PMC10503268; doi:10.1093/rb/rbad072)
Supplement: rbad072_Supplementary_Data [file rbad072_supplementary_data.zip]

Archive with 1 entries (1 files):
- Revised supplement information.docx
